# Supplementary material for: Establishing Molecular Subgroups of CD8+ T Cell-Associated Genes in the Ovarian Cancer Tumour Microenvironment and Predicting the Immunotherapy Response
Source: Biomedicines. 2023 Aug 28;11(9):2399. doi: 10.3390/biomedicines11092399 (PMC10525231; doi:10.3390/biomedicines11092399)
Supplement: Supplementary file 1 [file biomedicines-11-02399-s001.zip]

Archive with 3 entries (3 files):
- Supplementary Figures.pdf
- Supplementary Table S1.pdf
- Supplementary Table S2-3.pdf
